# Supplementary material for: Less Is More: Selective-Atom-Removal-Derived Defective MnOx Catalyst for Efficient Propane Oxidation
Source: Nanomaterials (Basel). 2024 May 22;14(11):907. doi: 10.3390/nano14110907 (PMC11173853; doi:10.3390/nano14110907)
Supplement: Supplementary file 1 [file nanomaterials-14-00907-s001.zip]

Archive with 1 entries (1 files):
- nanomaterials-2990076-supplementary.pdf
